# Supplementary material for: Color Crosstalk Correction in Linear Stokes Imaging Using a Color Polarization Camera with Simultaneous Three Wavelengths Illumination
Source: Sensors (Basel). 2026 Jun 16;26(12):3838. doi: 10.3390/s26123838 (PMC13306434; doi:10.3390/s26123838)
Supplement: Supplementary file 1 [file sensors-26-03838-s001.zip]

Archive with 1 entries (1 files):
- sensors-4301155-supplementary.pdf
